# Supplementary material for: 3D-Analysis of a non-planispiral ammonoid from the Hunsrück Slate: natural or pathological variation?
Source: PeerJ. 2017 Jun 30;5:e3526. doi: 10.7717/peerj.3526 (PMC5494166; doi:10.7717/peerj.3526)
Supplement: Supplemental Information 2 — The used imagestack in the x-z-plane (bmp format) as it was obtained and used in SPIERS. [file peerj-05-3526-s002.zip]

Archive with 107 entries (107 files):
- front_x-z-plane_000.bmp
- front_x-z-plane_001.bmp
- front_x-z-plane_002.bmp
- front_x-z-plane_003.bmp
- front_x-z-plane_004.bmp
- front_x-z-plane_005.bmp
- front_x-z-plane_006.bmp
- front_x-z-plane_007.bmp
- front_x-z-plane_008.bmp
- front_x-z-plane_009.bmp
- front_x-z-plane_010.bmp
- front_x-z-plane_011.bmp
- front_x-z-plane_012.bmp
- front_x-z-plane_013.bmp
- front_x-z-plane_014.bmp
- front_x-z-plane_015.bmp
- front_x-z-plane_016.bmp
- front_x-z-plane_017.bmp
- front_x-z-plane_018.bmp
- front_x-z-plane_019.bmp
- front_x-z-plane_020.bmp
- front_x-z-plane_021.bmp
- front_x-z-plane_022.bmp
- front_x-z-plane_023.bmp
- front_x-z-plane_024.bmp
- front_x-z-plane_025.bmp
- front_x-z-plane_026.bmp
- front_x-z-plane_027.bmp
- front_x-z-plane_028.bmp
- front_x-z-plane_029.bmp
- front_x-z-plane_030.bmp
- front_x-z-plane_031.bmp
- front_x-z-plane_032.bmp
- front_x-z-plane_033.bmp
- front_x-z-plane_034.bmp
- front_x-z-plane_035.bmp
- front_x-z-plane_036.bmp
- front_x-z-plane_037.bmp
- front_x-z-plane_038.bmp
- front_x-z-plane_039.bmp
- front_x-z-plane_040.bmp
- front_x-z-plane_041.bmp
- front_x-z-plane_042.bmp
- front_x-z-plane_043.bmp
- front_x-z-plane_044.bmp
- front_x-z-plane_045.bmp
- front_x-z-plane_046.bmp
- front_x-z-plane_047.bmp
- front_x-z-plane_048.bmp
- front_x-z-plane_049.bmp
- front_x-z-plane_050.bmp
- front_x-z-plane_051.bmp
- front_x-z-plane_052.bmp
- front_x-z-plane_053.bmp
- front_x-z-plane_054.bmp
- front_x-z-plane_055.bmp
- front_x-z-plane_056.bmp
- front_x-z-plane_057.bmp
- front_x-z-plane_058.bmp
- front_x-z-plane_059.bmp
- front_x-z-plane_060.bmp
- front_x-z-plane_061.bmp
- front_x-z-plane_062.bmp
- front_x-z-plane_063.bmp
- front_x-z-plane_064.bmp
- front_x-z-plane_065.bmp
- front_x-z-plane_066.bmp
- front_x-z-plane_067.bmp
- front_x-z-plane_068.bmp
- front_x-z-plane_069.bmp
- front_x-z-plane_070.bmp
- front_x-z-plane_071.bmp
- front_x-z-plane_072.bmp
- front_x-z-plane_073.bmp
- front_x-z-plane_074.bmp
- front_x-z-plane_075.bmp
- front_x-z-plane_076.bmp
- front_x-z-plane_077.bmp
- front_x-z-plane_078.bmp
- front_x-z-plane_079.bmp
- front_x-z-plane_080.bmp
- front_x-z-plane_081.bmp
- front_x-z-plane_082.bmp
- front_x-z-plane_083.bmp
- front_x-z-plane_084.bmp
- front_x-z-plane_085.bmp
- front_x-z-plane_086.bmp
- front_x-z-plane_087.bmp
- front_x-z-plane_088.bmp
- front_x-z-plane_089.bmp
- front_x-z-plane_090.bmp
- front_x-z-plane_091.bmp
- front_x-z-plane_092.bmp
- front_x-z-plane_093.bmp
- front_x-z-plane_094.bmp
- front_x-z-plane_095.bmp
- front_x-z-plane_096.bmp
- front_x-z-plane_097.bmp
- front_x-z-plane_098.bmp
- front_x-z-plane_099.bmp
- front_x-z-plane_100.bmp
- front_x-z-plane_101.bmp
- front_x-z-plane_102.bmp
- front_x-z-plane_103.bmp
- front_x-z-plane_104.bmp
- front_x-z-plane_105.bmp
- front_x-z-plane_106.bmp
